# Supplementary material for: Development and Validation of LC–MS/MS and IC–HRMS Methods for Highly Polar Pesticide Detection in Honeybees: A Multicenter Study for the Determination of Pesticides in Honeybees to Support Pollinators and Environmental Protection
Source: J Xenobiot. 2025 Jun 20;15(4):95. doi: 10.3390/jox15040095 (PMC12387874; doi:10.3390/jox15040095)
Supplement: Supplementary file 1 [file jox-15-00095-s001.zip]

Archive with 1 entries (1 files):
- jox-3647221-supplementary.pdf
